# Supplementary material for: A Systems Biology Approach to Investigate Kinase Signal Transduction Networks That Are Involved in Triple Negative Breast Cancer Resistance to Cisplatin
Source: J Pers Med. 2022 Aug 3;12(8):1277. doi: 10.3390/jpm12081277 (PMC9409860; doi:10.3390/jpm12081277)
Supplement: Supplementary file 1 [file jpm-12-01277-s001.zip]

Archive with 1 entries (1 files):
- jpm-1719903-supplementary.pdf
